# Supplementary material for: LuxT Is a Global Regulator of Low-Cell-Density Behaviors, Including Type III Secretion, Siderophore Production, and Aerolysin Production, in Vibrio harveyi
Source: mBio. 2022 Jan 18;13(1):e03621-21. doi: 10.1128/mbio.03621-21 (PMC8764538; doi:10.1128/mbio.03621-21)
Supplement: DATA SET S1 [file mbio.03621-21-sd001.xlsx]

## Sheet: LuxT-Activated Genes
GeneID	Gene Name	Behavior	Description	Base Mean	log2(FC)	StdErr	Wald-Stats	P-value	P-adj
VIBHAR_RS00575		chemotaxis	methyl-accepting chemotaxis protein	1230.43	-1.10451	0.123473	-8.94529	3.7096e-19	1.35639e-17
VIBHAR_RS00845			tRNA dihydrouridine synthase DusB	5815.53	-1.08548	0.178883	-6.06814	1.29403e-09	3.63733e-08
VIBHAR_RS00980			lysine decarboxylase CadA	2072.06	-1.28736	0.270001	-4.76799	1.86074e-06	3.44098e-05
VIBHAR_RS01080			50S ribosomal protein L10	21580.1	-1.42758	0.294382	-4.84943	1.23818e-06	2.3607e-05
VIBHAR_RS01390			histidine kinase	691.681	-1.44805	0.131984	-10.9714	5.24402e-28	2.46276e-26
VIBHAR_RS01460			iron donor protein CyaY	369.775	-1.02069	0.238408	-4.28126	1.85837e-05	0.000290201
VIBHAR_RS01575			thioredoxin TrxA	682.302	-1.00753	0.222463	-4.529	5.9263e-06	0.00010122
VIBHAR_RS01625	ggt		gamma-glutamyltransferase	723.759	-1.06765	0.146502	-7.2876	3.15524e-13	9.12524e-12
VIBHAR_RS01965	atpC		ATP synthase epsilon chain	19439.9	-1.04224	0.256252	-4.06725	4.75715e-05	0.000655474
VIBHAR_RS03445			50S ribosomal protein L23	24316.4	-1.0303	0.309052	-3.33376	0.000856814	0.00786319
VIBHAR_RS03480			30S ribosomal protein S17	4665.88	-1.18838	0.237886	-4.99559	5.86557e-07	1.20723e-05
VIBHAR_RS04025			aspartyl-tRNA amidotransferase subunit B	8117.19	-1.61372	0.215747	-7.4797	7.44899e-14	2.77588e-12
VIBHAR_RS04175			50S ribosomal protein L13	32118	-1.22521	0.321564	-3.81016	0.000138878	0.00166214
VIBHAR_RS04420			two-component system response regulator ArcA	1232.68	-1.47595	0.252855	-5.83716	5.30983e-09	1.38931e-07
VIBHAR_RS04560			hypothetical protein	222.483	-1.53119	0.185182	-8.26859	1.35555e-16	4.50587e-15
VIBHAR_RS04625			30S ribosomal protein S20	698.441	-1.24287	0.227465	-5.464	4.65533e-08	1.10094e-06
VIBHAR_RS06045			membrane protein	70.6235	-1.11097	0.242755	-4.5765	4.72816e-06	7.22491e-05
VIBHAR_RS06115	flgI	flagella	flagellar basal body P-ring protein FlgI	165.048	-1.23989	0.297259	-4.17106	3.03182e-05	0.000447863
VIBHAR_RS06140	flaC	flagella	flagellin	366.46	-1.09481	0.285402	-3.83604	0.000125032	0.0015186
VIBHAR_RS06145	flaB	flagella	flagellin	91.1725	-1.31556	0.340688	-3.86148	0.000112702	0.00138943
VIBHAR_RS06495			serine protease, pseudo frameshifted	1460.79	-2.94198	0.121604	-24.1931	2.62706e-129	7.47106e-127
VIBHAR_RS06620	aebC	amphi-enterobactin	enterobactin biosynthesis, isochorismate synthase	1318.68	-2.92819	0.153046	-19.1327	1.34859e-81	1.68376e-79
VIBHAR_RS06625	aebE	amphi-enterobactin	enterobactin biosynthesis, (2,3-dihydroxybenzoyl)adenylate synthase	1167.43	-3.08421	0.157205	-19.619	1.06487e-85	1.55745e-83
VIBHAR_RS06630	aebB	amphi-enterobactin	enterobactin biosynthesis, isochorismatase	918.824	-2.9049	0.14404	-20.1673	1.89538e-90	3.12982e-88
VIBHAR_RS06635	aebF	amphi-enterobactin	enterobactin synthase subunit F	1558.85	-2.75016	0.162025	-16.9737	1.28604e-64	1.24212e-62
VIBHAR_RS06640		amphi-enterobactin	enterobactin gene cluster, hypothetical protein	381.257	-2.39314	0.187072	-12.7926	1.80315e-37	1.0489e-35
VIBHAR_RS06645	aebD	amphi-enterobactin	enterobactin biosynthesis, 4'-phosphopantetheinyl transferase	1166.86	-2.43712	0.178311	-13.6678	1.58162e-42	1.02485e-40
VIBHAR_RS06650		amphi-enterobactin	colicin I receptor, TonB-dependent receptor	3474.62	-1.22271	0.159048	-7.68768	1.49822e-14	4.53809e-13
VIBHAR_RS06670			hypothetical protein, sugar transporter	1038.26	-2.17554	0.132584	-16.4087	1.6571e-60	1.51477e-58
VIBHAR_RS07130			uridine phosphorylase	1622.51	-1.12518	0.134294	-8.37845	5.36283e-17	1.84244e-15
VIBHAR_RS07375			translation initiation factor IF-1	1878.1	-1.10034	0.219312	-5.01724	5.24201e-07	1.08799e-05
VIBHAR_RS07540			cytochrome bd oxidase subunit I	4632.78	-1.34011	0.13939	-9.61409	6.97247e-22	2.66359e-20
VIBHAR_RS07545	cydB		cytochrome d ubiquinol oxidase subunit II	4976.12	-1.16114	0.132007	-8.79609	1.41667e-18	5.10701e-17
VIBHAR_RS07555			cyd operon protein YbgE	637.583	-1.37932	0.152556	-9.04141	1.54669e-19	5.69606e-18
VIBHAR_RS07935	exsE	type III secretion	hypothetical protein, type III secretion regulator	22.8434	-1.59148	0.427841	-3.7198	0.00019938	0.00227575
VIBHAR_RS07940	exsC	type III secretion	exoenzyme S synthesis protein C	77.0966	-3.12972	0.299533	-10.4487	1.48587e-25	6.44592e-24
VIBHAR_RS07945	exsB	type III secretion	type III secretion system chaperone YscW	29.1202	-2.20618	0.355416	-6.20731	5.38991e-10	1.24284e-08
VIBHAR_RS07950	exsA	type III secretion	AraC family transcriptional regulator, exoenzyme S synthesis protein S	464.061	-2.23233	0.182485	-12.2329	2.07299e-34	1.15344e-32
VIBHAR_RS07955	exsD	type III secretion	hypothetical protein, type III secretion negative regulator	226.272	-1.82386	0.219129	-8.32319	8.56257e-17	2.88367e-15
VIBHAR_RS07960	vscB	type III secretion	YscB family type III secretion system chaperone	40.8788	-1.93557	0.30149	-6.42	1.36277e-10	3.30616e-09
VIBHAR_RS07965	vscC	type III secretion	EscC/YscC/HrcC family type III secretion system outer membrane ring protein	384.441	-2.02578	0.161822	-12.5186	5.91049e-36	3.39953e-34
VIBHAR_RS07970	vscD	type III secretion	EscD/YscD/HrpQ family type III secretion system inner membrane ring protein	266.123	-1.85642	0.198004	-9.37569	6.87262e-21	2.58683e-19
VIBHAR_RS07975	vscE	type III secretion	EscE/YscE/SsaE family type III secretion system needle protein co-chaperone	33.0959	-1.71095	0.308819	-5.54028	3.01992e-08	5.90038e-07
VIBHAR_RS07980	vscF	type III secretion	EscF/YscF/HrpA family type III secretion system needle major subunit	47.0474	-1.99801	0.288038	-6.93662	4.01601e-12	1.082e-10
VIBHAR_RS07985	vscG	type III secretion	YscG family type III secretion protein	57.5481	-1.9147	0.263352	-7.27049	3.58173e-13	1.03005e-11
VIBHAR_RS07990	vscH	type III secretion	YopR family type III secretion effector	249.738	-2.10921	0.16966	-12.432	1.75189e-35	9.96437e-34
VIBHAR_RS07995	vscI	type III secretion	EscI/YscI/HrpB family type III secretion system inner rod protein	199.49	-1.90799	0.187644	-10.1682	2.75043e-24	1.16359e-22
VIBHAR_RS08000	vscJ	type III secretion	EscJ/YscJ/HrcJ family type III secretion inner membrane ring protein	135.225	-2.04054	0.2065	-9.88154	5.00582e-23	1.97114e-21
VIBHAR_RS08005	vscK	type III secretion	ype III secretion protein	69.4177	-2.14435	0.275439	-7.7852	6.96028e-15	2.13351e-13
VIBHAR_RS08010	vscL	type III secretion	HrpE/YscL family type III secretion apparatus protein	38.6767	-2.30795	0.323841	-7.1268	1.02731e-12	2.87367e-11
VIBHAR_RS08015		type III secretion	hypothetical protein	20.1295	-2.66507	0.451203	-5.90658	3.49287e-09	9.44036e-08
VIBHAR_RS08020		type III secretion	hypothetical protein, NAD:arginine ADP-ribosyltransferase	64.8868	-1.29716	0.2571	-5.04537	4.52639e-07	7.85443e-06
VIBHAR_RS08025		type III secretion	type III chaperone	39.4305	-1.87142	0.316764	-5.90795	3.46388e-09	7.23071e-08
VIBHAR_RS08030	vopS	type III secretion	multidrug DMT transporter permease, secreted into the host cell cytosol by the type III secretion system and induces DNA fragmentation in macrophages	187.603	-2.17262	0.192241	-11.3015	1.28982e-29	6.22887e-28
VIBHAR_RS08090	vscS	type III secretion	EscS/YscS/HrcS family type III secretion system export apparatus protein	26.5709	-1.38034	0.334993	-4.12052	3.78022e-05	0.000503931
VIBHAR_RS08100	vscQ	type III secretion	YscQ/HrcQ family type III secretion apparatus protein	83.8442	-1.31532	0.243652	-5.39836	6.72539e-08	1.27982e-06
VIBHAR_RS08105	vscP	type III secretion	type III secretion system needle length determinant	102.461	-1.29761	0.254153	-5.10563	3.29688e-07	6.96024e-06
VIBHAR_RS08110	vscO	type III secretion	type III secretion protein	22.6473	-3.46162	0.48943	-7.07276	1.51877e-12	5.41365e-11
VIBHAR_RS08115	vscN	type III secretion	EscN/YscN/HrcN family type III secretion system ATPase	44.4678	-2.00092	0.327895	-6.10231	1.04547e-09	2.3576e-08
VIBHAR_RS08120	vopN	type III secretion	YopN family type III secretion system gatekeeper subunit	34.733	-2.04199	0.338697	-6.02894	1.65038e-09	3.56467e-08
VIBHAR_RS08125	vcr1	type III secretion	TyeA family type III secretion system gatekeeper subunit	24.6389	-2.45111	0.366915	-6.68033	2.38411e-11	6.22666e-10
VIBHAR_RS08130	sycN (vcr2)	type III secretion	type III secretion chaperone SycN	34.2194	-2.15537	0.324162	-6.64905	2.94998e-11	7.66546e-10
VIBHAR_RS08135	vscX	type III secretion	YscX family type III secretion protein	35.1051	-1.89848	0.329508	-5.76156	8.33414e-09	1.6997e-07
VIBHAR_RS08140	vscY	type III secretion	hypothetical protein	43.5029	-2.05616	0.322768	-6.37038	1.88565e-10	4.51058e-09
VIBHAR_RS08145	vcrD	type III secretion	EscV/YscV/HrcV family type III secretion system export apparatus protein	175.998	-1.75612	0.176663	-9.94047	2.77522e-23	1.11861e-21
VIBHAR_RS08150	vcrR	type III secretion	type III secretion system regulator LcrR	18.4511	-1.68243	0.368536	-4.56517	4.99092e-06	7.60373e-05
VIBHAR_RS08155	vcrG	type III secretion	type III secretion protein LcrG	10.3382	-1.57413	0.413224	-3.80938	0.000139313	0.00170202
VIBHAR_RS08160	hyp	type III secretion	hypothetical protein	129.861	-1.26535	0.214196	-5.90743	3.47481e-09	7.23071e-08
VIBHAR_RS08165	vcrH	type III secretion	CesD/SycD/LcrH family type III secretion system chaperone	41.1279	-1.10566	0.31079	-3.55758	0.000374288	0.00415771
VIBHAR_RS08170	vopB	type III secretion	translocator protein PopB	286.072	-2.12196	0.16181	-13.1139	2.742e-39	1.65133e-37
VIBHAR_RS08175	vopD	type III secretion	translocator protein PopD	244.463	-1.86201	0.186671	-9.97485	1.96398e-23	8.04289e-22
VIBHAR_RS08200			RHS repeat-associated core domain-containing protein	55.6848	-1.69802	0.276915	-6.13193	8.6821e-10	1.97528e-08
VIBHAR_RS08205			RHS repeat protein	230.056	-1.54716	0.182339	-8.48509	2.15553e-17	7.45552e-16
VIBHAR_RS08210			hypothetical protein	105.717	-1.75266	0.216854	-8.08221	6.36026e-16	2.07377e-14
VIBHAR_RS08855		chemotaxis	methyl-accepting chemotaxis protein	2261.47	-2.97047	0.131454	-22.597	4.63754e-113	9.49584e-111
VIBHAR_RS08935			EAL domain-containing protein	214.732	-1.12286	0.185776	-6.04419	1.5016e-09	3.28492e-08
VIBHAR_RS09560			hypothetical protein, EamA-like transporter family	426.99	-3.38267	0.173729	-19.4709	1.93728e-84	2.60972e-82
VIBHAR_RS09565			hypothetical protein , 38% VacB Rnase II family exoribonuclease	1196.77	-2.96579	0.158285	-18.7371	2.46906e-78	2.8087e-76
VIBHAR_RS09570			hypothetical protein, 34% 7-carboxy-7-deazaguanine synthase QueE	195.83	-1.50043	0.191141	-7.84988	4.16439e-15	1.30782e-13
VIBHAR_RS09575			hypothetical protein, 45% glycerol kinase	136.29	-1.3405	0.219186	-6.11579	9.60786e-10	2.17622e-08
VIBHAR_RS09595			hypothetical protein	35.069	-1.19028	0.30651	-3.88334	0.000103032	0.00128015
VIBHAR_RS09835	angB	anguibactin	anguibactin biosynthesis, isochorismatase, pseudo, missing start	162.717	-1.4102	0.225422	-6.25583	3.95412e-10	9.32771e-09
VIBHAR_RS09840	angI	anguibactin	anguibactin transport, ABC transporter ATP-binding protein	1250.21	-2.60642	0.162541	-16.0354	7.23083e-58	6.1691e-56
VIBHAR_RS09845	angL	anguibactin	anguibactin transport, ABC transporter ATP-binding protein	1118.9	-2.56494	0.130882	-19.5973	1.62937e-85	2.31687e-83
VIBHAR_RS09850	angH	anguibactin	anguibactin biosynthesis, histidine decarboxylase	1031.54	-2.75581	0.140279	-19.6453	6.34172e-86	9.54802e-84
VIBHAR_RS09855	angN	anguibactin	anguibactin biosynthesis, peptide synthetase	1360.41	-2.35791	0.124142	-18.9937	1.92344e-80	2.34431e-78
VIBHAR_RS09860	angU	anguibactin	anguibactin biosynthesis, putative histamine N-monooxygenase	1538.19	-2.23432	0.146732	-15.2272	2.33373e-52	1.78304e-50
VIBHAR_RS09865	angT	anguibactin	anguibactin biosynthesis, thioesterase	1456.72	-3.9664	0.18312	-21.6601	4.88348e-104	9.25871e-102
VIBHAR_RS09870	angR	anguibactin	anguibactin biosynthesis, non-ribosomal peptide synthetase	2306.33	-3.97625	0.125848	-31.5956	4.24675e-219	3.10559e-216
VIBHAR_RS09875	fatA	anguibactin	TonB-dependent anguibactin receptor	5472.79	-4.45002	0.129556	-34.3483	1.49132e-258	1.90851e-255
VIBHAR_RS09880	fatB	anguibactin	ferric anguibactin-binding protein	945.93	-4.75402	0.167129	-28.4453	5.57268e-178	2.19435e-175
VIBHAR_RS09885	fatC	anguibactin	anguibactin transport, iron ABC transporter permease	1694.38	-4.82234	0.153057	-31.5068	7.00597e-218	4.48294e-215
VIBHAR_RS09890	fatD	anguibactin	anguibactin transport, iron ABC transporter permease	839.898	-4.89035	0.183965	-26.5831	1.06496e-155	3.89395e-153
VIBHAR_RS09895	angM	anguibactin	anguibactin biosynthesis, peptide synthetase	6056.34	-4.81134	0.114067	-42.1798	0	0
VIBHAR_RS09900		anguibactin	anguibactin gene cluster, phosphoesterase	716.331	-3.50633	0.149081	-23.5196	2.57357e-122	6.27338e-120
VIBHAR_RS09905		anguibactin	anguibactin gene cluster, membrane protein, AEC family transporter	262.673	-2.53114	0.171561	-14.7536	2.91642e-49	2.16364e-47
VIBHAR_RS10100			hypothetical protein	54.3781	-1.03087	0.299928	-3.43707	0.000588038	0.00621936
VIBHAR_RS10275			chitin-binding protein	348.364	-1.95597	0.180346	-10.8457	2.0914e-27	9.5588e-26
VIBHAR_RS10285			linear amide C-N hydrolase	2165.41	-1.17904	0.159369	-7.39818	1.38067e-13	4.03865e-12
VIBHAR_RS10325			MarR family transcriptional regulator	109.055	-1.91164	0.229167	-8.3417	7.32279e-17	2.48247e-15
VIBHAR_RS10330			DUF962 domain-containing protein	33.4142	-1.58635	0.387213	-4.09684	4.18822e-05	0.000584164
VIBHAR_RS10865			hypothetical protein	17.5632	-1.53738	0.442936	-3.47089	0.000518739	0.00510336
VIBHAR_RS11555			hypothetical protein	2269.68	-2.05519	0.14472	-14.2011	9.01566e-46	6.15349e-44
VIBHAR_RS11560			hypothetical protein	1191.22	-2.0394	0.117147	-17.4089	7.06653e-68	7.09285e-66
VIBHAR_RS11570			hypothetical protein	22826.7	-1.2205	0.275029	-4.43771	9.09189e-06	0.000151603
VIBHAR_RS11600	aerR	aerolysin	transcriptional regulator	170.584	-1.10646	0.18618	-5.94297	2.79909e-09	5.89651e-08
VIBHAR_RS11605		aerolysin	hypothetical protein	218.512	-2.16022	0.185038	-11.6745	1.72033e-31	8.71916e-30
VIBHAR_RS11610	aerA	aerolysin	aerolysin	1651.53	-3.73986	0.19393	-19.2846	7.24126e-83	9.267e-81
VIBHAR_RS11620	aerB	aerolysin	aerolysin	718.441	-3.13181	0.149374	-20.9663	1.33189e-97	2.35101e-95
VIBHAR_RS11785			peptidase M4 family protein	578.711	-1.77931	0.136162	-13.0676	5.04131e-39	3.00075e-37
VIBHAR_RS11940			sensor domain-containing phosphodiesterase	803.71	-1.58488	0.151298	-10.4752	1.12283e-25	4.91263e-24
VIBHAR_RS12250			XRE family transcriptional regulator	88.559	-1.00784	0.272372	-3.70025	0.000215386	0.00242444
VIBHAR_RS12470			glycosyl transferase	325.636	-1.01477	0.160101	-6.33835	2.32243e-10	5.52954e-09
VIBHAR_RS12510			SulP family inorganic anion transporter	3521.87	-1.00577	0.280848	-3.58119	0.000342027	0.00364953
VIBHAR_RS12895			calcium-binding protein	636.841	-1.09405	0.254697	-4.29548	1.74313e-05	0.000274661
VIBHAR_RS13230			cysteine protease, pseudo frameshifted	96.5646	-1.02854	0.247462	-4.15634	3.23382e-05	0.000472023
VIBHAR_RS14100	nhaC		Na+/H+ antiporter NhaC	1507.41	-1.40658	0.115836	-12.1428	6.26368e-34	3.41104e-32
VIBHAR_RS14150			Zn-dependent protease	580.177	-1.04621	0.261243	-4.00473	6.20897e-05	0.000834478
VIBHAR_RS14300			glutamate decarboxylase	261.11	-2.32987	0.207067	-11.2517	2.27114e-29	1.07648e-27
VIBHAR_RS14305			transporter	96.2391	-2.30091	0.243063	-9.46631	2.89904e-21	1.09927e-19
VIBHAR_RS14310			GlsB/YeaQ/YmgE family stress response membrane protein	29.3245	-1.69911	0.319565	-5.31695	1.05521e-07	1.96422e-06
VIBHAR_RS14800	fliD	flagella	flagellar cap protein FliD	616.384	-1.16763	0.217271	-5.37408	7.69728e-08	1.74484e-06
VIBHAR_RS14810	flaB	flagella	flagellin	614.676	-1.3292	0.232307	-5.72174	1.05437e-08	2.65972e-07
VIBHAR_RS15470			glycerophosphodiester phosphodiesterase	588.244	-1.93668	0.132002	-14.6716	9.80134e-49	7.16758e-47
VIBHAR_RS15475	glpT		MFS transporter	1289.68	-2.14702	0.119972	-17.8961	1.26588e-71	1.296e-69
VIBHAR_RS15495			glycerol-3-phosphate dehydrogenase	830.473	-2.17908	0.212929	-10.2338	1.39895e-24	1.04264e-22
VIBHAR_RS15860			30S ribosomal protein S15	1047.35	-1.32035	0.224611	-5.87838	4.14305e-09	1.09568e-07
VIBHAR_RS17535		chemotaxis	methyl-accepting chemotaxis protein	296.163	-2.08594	0.191104	-10.9152	9.74909e-28	4.53687e-26
VIBHAR_RS17685			methyl-accepting chemotaxis protein	2603.19	-2.65786	0.14093	-18.8594	2.46033e-79	2.92894e-77
VIBHAR_RS17690			insulinase family protein	413.233	-2.31098	0.144782	-15.9618	2.35889e-57	1.97954e-55
VIBHAR_RS17780			hypothetical protein	5093.06	-2.1772	0.112646	-19.3278	3.13319e-83	4.11251e-81
VIBHAR_RS17830			maltoporin	5019.71	-2.08422	0.179406	-11.6173	3.36604e-31	1.67289e-29
VIBHAR_RS17835			maltose operon protein	1729.16	-1.28829	0.164325	-7.83987	4.51015e-15	1.40777e-13
VIBHAR_RS17840			hypothetical protein	234.858	-1.39247	0.209578	-6.64418	3.04903e-11	7.88282e-10
VIBHAR_RS17845			glycosidase	305.848	-1.05734	0.163574	-6.46397	1.01994e-10	2.49812e-09
VIBHAR_RS17850			endonuclease I	641.653	-1.30933	0.152279	-8.59818	8.09896e-18	2.85921e-16
VIBHAR_RS17890			hypothetical protein	55.3512	-1.16644	0.265285	-4.39693	1.09793e-05	0.000159215
VIBHAR_RS17895			serine/threonine transporter SstT	1121.68	-2.16829	0.120773	-17.9534	4.51245e-72	4.71413e-70
VIBHAR_RS18085			DUF535 domain-containing protein	208.374	-1.02902	0.190451	-5.40307	6.55089e-08	1.25127e-06
VIBHAR_RS18715			phage capsid protein	39.1149	-1.4496	0.353019	-4.1063	4.02041e-05	0.000566658
VIBHAR_RS18720			phage major capsid protein, P2 family	124.861	-1.0401	0.310333	-3.35155	0.000803615	0.00744441
VIBHAR_RS18730			head protein	9.99811	-1.96451	0.507683	-3.86957	0.00010903	0.00135776
VIBHAR_RS18965			carbonic anhydrase	738.612	-1.06418	0.198009	-5.37441	7.68357e-08	1.74484e-06
VIBHAR_RS19150			S9 family peptidase	755.764	-1.15891	0.179204	-6.46696	9.99912e-11	2.46084e-09
VIBHAR_RS19155			ligand-gated channel, pseudo, partial stop	827.066	-1.12546	0.152102	-7.39938	1.36826e-13	4.02537e-12
VIBHAR_RS19180			DUF1566 domain-containing protein	58.0387	-1.17048	0.276362	-4.23533	2.28218e-05	0.000317459
VIBHAR_RS19265			helix-turn-helix transcriptional regulator	76.1744	-1.36977	0.23722	-5.77425	7.72969e-09	1.58273e-07
VIBHAR_RS19270			calcium-binding protein	188.171	-1.25809	0.268301	-4.68911	2.74389e-06	4.94403e-05
VIBHAR_RS19340			hypothetical protein	603.846	-1.92048	0.13837	-13.8793	8.45711e-44	5.55025e-42
VIBHAR_RS19460	cpsI	capsular polysaccharide	capsular polysaccharide biosynthesis protein, glycosyltransferase	40.908	-1.29271	0.289254	-4.46913	7.85367e-06	0.000115859
VIBHAR_RS19470	cpsG	capsular polysaccharide	O-antigen ligase domain-containing protein	121.48	-1.02968	0.192939	-5.33682	9.45921e-08	1.77369e-06
VIBHAR_RS19475	cpsF	capsular polysaccharide	glycosyltransferase	84.3726	-1.46341	0.241962	-6.04812	1.46543e-09	3.21955e-08
VIBHAR_RS19480	cpsE	capsular polysaccharide	capsular polysaccharide synthesis family protein	119.39	-1.04372	0.242903	-4.29685	1.73244e-05	0.000244308
VIBHAR_RS19490	cpsC	capsular polysaccharide	capsular polysaccharide export protein	27.7543	-1.09455	0.325194	-3.36582	0.000763161	0.00779764
VIBHAR_RS19495	cpsB	capsular polysaccharide	capsular polysaccharide biosynthesis protein	77.3255	-1.37993	0.235667	-5.85543	4.75768e-09	9.82038e-08
VIBHAR_RS19785			membrane protein	74.3015	-1.11608	0.242655	-4.59944	4.23628e-06	6.49267e-05
VIBHAR_RS19850			gfo/Idh/MocA family oxidoreductase	282.98	-1.08422	0.15482	-7.00312	2.50319e-12	6.81588e-11
VIBHAR_RS19855			phosphoethanolamine transferase	12690.6	-4.20298	0.121101	-34.7063	6.33243e-264	1.62078e-260
VIBHAR_RS19860			diacylglycerol kinase	8018.37	-4.23502	0.139494	-30.3598	1.86413e-202	7.95209e-200
VIBHAR_RS19865			glycine zipper family protein	32.0855	-1.2545	0.346843	-3.61692	0.000298131	0.00323714
VIBHAR_RS19870			two-component sensor histidine kinase, HAMP domain-containing protein	455.828	-1.8803	0.163216	-11.5203	1.04202e-30	5.12894e-29
VIBHAR_RS19875			DNA-binding response regulator	301.943	-1.88709	0.190693	-9.89594	4.33506e-23	1.72025e-21
VIBHAR_RS19935			hypothetical protein	19.1409	-2.25129	0.377827	-5.95853	2.54524e-09	5.42879e-08
VIBHAR_RS20620			hypothetical protein	75.4075	-1.49461	0.242847	-6.1545	7.53133e-10	1.72883e-08
VIBHAR_RS20625			transcriptional regulator, pseudo, frameshifted	127.158	-1.8561	0.20936	-8.86562	7.60815e-19	2.76213e-17
VIBHAR_RS20665			MerR family transcriptional regulator	19.4089	-1.44497	0.374473	-3.85866	0.000114008	0.00140628
VIBHAR_RS20810			phosphohydrolase	235.404	-2.26982	0.190533	-11.913	1.01244e-32	5.34296e-31
VIBHAR_RS20815			hypothetical protein	216.442	-1.0451	0.167478	-6.2402	4.37009e-10	1.02617e-08
VIBHAR_RS21005			hypothetical protein, lipoprotein	110.203	-1.73739	0.228127	-7.6159	2.61858e-14	7.88502e-13
VIBHAR_RS21010			hypothetical protein, lipoprotein	201.533	-2.99321	0.188852	-15.8495	1.41743e-56	1.1703e-54
VIBHAR_RS21015			DNA-binding response regulator	162.237	-2.58612	0.198718	-13.014	1.01855e-38	5.99308e-37
VIBHAR_RS21020			sensor histidine kinase	471.283	-2.27511	0.148144	-15.3575	3.15745e-53	2.44894e-51
VIBHAR_RS21180			hypothetical protein	1054.23	-2.07854	0.127288	-16.3294	6.09921e-60	5.47752e-58
VIBHAR_RS21185			cytochrome b, pseudo, frameshifted	1020.52	-2.96292	0.151668	-19.5356	5.47e-85	7.56782e-83
VIBHAR_RS21190			YceI family protein	2450.18	-2.95274	0.11647	-25.352	8.54755e-142	2.91699e-139
VIBHAR_RS21485			molecular chaperone Tir	129.241	-1.37863	0.231361	-5.9588	2.54092e-09	7.0218e-08
VIBHAR_RS21490			hypothetical protein	234.362	-1.29353	0.162014	-7.98407	1.41583e-15	4.52976e-14
VIBHAR_RS21710			hypothetical protein	245.759	-1.84823	0.274761	-6.72668	1.73576e-11	5.80829e-10
VIBHAR_RS21715			hypothetical protein	458.161	-1.12351	0.185994	-6.04059	1.53554e-09	3.34487e-08
VIBHAR_RS21825			hypothetical protein	116.107	-2.83267	0.243304	-11.6425	2.50546e-31	1.2574e-29
VIBHAR_RS22290		type VI secretion	type VI secretion protein	139.506	-2.1694	0.206756	-10.4925	9.34726e-26	4.12488e-24
VIBHAR_RS22295	icmF (tssM)	type VI secretion	type VI secretion system membrane subunit TssM	416.226	-1.66202	0.156702	-10.6062	2.78741e-26	1.25164e-24
VIBHAR_RS22300		type VI secretion	Lrp/AsnC family transcriptional regulator	118.7	-2.00989	0.267131	-7.52401	5.31214e-14	1.59022e-12
VIBHAR_RS22335			serine/threonine protein kinase	49.4459	-1.22601	0.263328	-4.65582	3.22696e-06	5.05163e-05
VIBHAR_RS22625			methyl-accepting chemotaxis protein	587.114	-2.35876	0.158431	-14.8882	3.93173e-50	2.95979e-48
VIBHAR_RS22990			MipA/OmpV family protein	125.594	-1.09027	0.205484	-5.30585	1.12148e-07	2.07251e-06
VIBHAR_RS23920	luxG	luciferase	NAD(P)H-flavin reductase	297.543	-1.72433	0.176447	-9.77253	1.47723e-22	5.72872e-21
VIBHAR_RS23925	luxE	luciferase	long-chain-fatty-acid--CoA ligase	414.871	-2.0167	0.169914	-11.869	1.7159e-32	8.96293e-31
VIBHAR_RS23930	luxB	luciferase	LLM class flavin-dependent oxidoreductase	450.694	-2.25838	0.191674	-11.7824	4.8117e-32	2.48799e-30
VIBHAR_RS23935	luxA	luciferase	LLM class flavin-dependent oxidoreductase	569.829	-2.58112	0.178613	-14.4509	2.47386e-47	1.75885e-45
VIBHAR_RS23940	luxD	luciferase	acyltransferase	704.771	-2.75082	0.166022	-16.569	1.16707e-61	1.08623e-59
VIBHAR_RS23945	luxC	luciferase	acyl-CoA reductase	193.766	-2.79162	0.208538	-13.3867	7.23674e-41	4.51767e-39
VIBHAR_RS24985			toxic anion resistance protein	418.12	-2.72132	0.16299	-16.6962	1.39568e-62	1.32306e-60
VIBHAR_RS24990			phosphatidylserine synthase	215.161	-2.80592	0.201782	-13.9057	5.84799e-44	3.88778e-42
VIBHAR_RS24995			ATPase	1304.74	-2.95808	0.163074	-18.1395	1.55396e-73	1.65723e-71
VIBHAR_RS25000			peptidase, flotillin related protein	1772.11	-3.90629	0.127192	-30.7117	3.96667e-207	1.84594e-204
VIBHAR_RS25005			hypothetical protein, DUF1449 domain containing protein	247.073	-3.88918	0.239441	-16.2427	2.51481e-59	2.18192e-57
VIBHAR_RS25045			EAL domain-containing protein	220.272	-1.43286	0.182498	-7.85134	4.11619e-15	1.30067e-13
VIBHAR_RS25115			GGDEF domain-containing protein	616.414	-1.69002	0.13924	-12.1375	6.68718e-34	3.60333e-32
VIBHAR_RS25120			XRE family transcriptional regulator	190.208	-1.4491	0.178367	-8.12427	4.50046e-16	1.47679e-14
VIBHAR_RS25125			helix-turn-helix transcriptional regulator	136.59	-1.54725	0.192049	-8.05652	7.84967e-16	2.54319e-14
VIBHAR_RS25370			PTS fructose transporter subunit IIC	921.579	-1.04121	0.167644	-6.21086	5.26941e-10	1.22055e-08
VIBHAR_RS25670	wza	capsular polysaccharide	capsular polysaccharide export protein Wza	1115.08	-1.11841	0.12815	-8.72737	2.60658e-18	9.33083e-17
VIBHAR_RS25675	wzb	capsular polysaccharide	phosphotyrosine protein phosphatase	635.629	-1.13397	0.133402	-8.50039	1.88953e-17	6.57993e-16
VIBHAR_RS25680	wzc	capsular polysaccharide	tyrosine protein kinase	3385.28	-1.16484	0.236743	-4.92026	8.64307e-07	1.70061e-05
VIBHAR_RS25745			hypothetical protein	43.3079	-1.22152	0.292212	-4.18024	2.91196e-05	0.000396445
VIBHAR_RS25800			DUF3612 domain-containing protein	944.324	-1.06106	0.243454	-4.35834	1.31052e-05	0.000212754
VIBHAR_RS26470			hypothetical protein, 31% helix-turn-helix transcriptional regulator	225.856	-3.22902	0.208662	-15.4749	5.12471e-54	4.03591e-52
VIBHAR_RS26475			hypothetical protein, VOC family protein, glyoxalase	26.9981	-2.38006	0.349	-6.81965	9.12594e-12	2.40803e-10
VIBHAR_RS26480			MFS transporter	392.619	-2.21193	0.161889	-13.6632	1.68371e-42	1.07736e-40
VIBHAR_RS26580			lactoylglutathione lyase	138.809	-1.04479	0.185886	-5.62058	1.90318e-08	3.80562e-07
VIBHAR_RS26585			TIGR03643 family protein	131.821	-1.21169	0.200128	-6.05458	1.40787e-09	3.10642e-08
VIBHAR_RS26590			hypothetical protein	792.48	-1.53695	0.185869	-8.26899	1.35103e-16	4.50587e-15
VIBHAR_RS27120			methyl-accepting chemotaxis protein	89.8935	-1.23343	0.254861	-4.8396	1.30099e-06	2.11421e-05
VIBHAR_RS27125			peptidyl-prolyl cis-trans isomerase	231.323	-1.13905	0.323391	-3.5222	0.000427982	0.00438593
VIBHAR_RS27290			flavodoxin family protein, NADPH:p-benzoquinone oxidoreductase	40.4067	-1.13196	0.302869	-3.73745	0.000185899	0.00221306
VIBHAR_RS27300			IS630 family transposase, DDE endonuclease	33.2123	-1.03283	0.300829	-3.43327	0.000596345	0.00629421
VIBHAR_RS27305			hypothetical protein	693.189	-3.46396	0.172181	-20.1182	5.11331e-90	7.93182e-88
VIBHAR_RS27310			hypothetical protein	314.482	-4.61334	0.229184	-20.1294	4.0787e-90	6.52464e-88
VIBHAR_RS27315			hypothetical protein	438.954	-4.54942	0.195395	-23.2832	6.56101e-120	1.52663e-117
VIBHAR_RS27320			hypothetical protein	291.091	-4.68271	0.249656	-18.7566	1.70924e-78	1.98854e-76
VIBHAR_RS27325			hypothetical protein	532.666	-5.04206	0.204675	-24.6344	5.4077e-134	1.62835e-131
VIBHAR_RS27330			hypothetical protein	506.024	-5.47029	0.227777	-24.016	1.89338e-127	5.10118e-125
VIBHAR_RS27335			hypothetical protein	1088.13	-5.42899	0.172358	-31.4984	9.14968e-218	5.20413e-215
VIBHAR_RS27340			hypothetical protein	374.091	-5.10305	0.23068	-22.1218	1.95052e-108	3.84028e-106
VIBHAR_RS27345			hypothetical protein	1077.79	-6.07831	0.187482	-32.4208	1.39703e-230	1.1919e-227
VIBHAR_RS27350			hypothetical protein	2050.69	-5.23276	0.159359	-32.8362	1.79017e-236	1.83277e-233
VIBHAR_RS27355			hypothetical protein, type IV secretion protein Rhs	391.659	-5.1258	0.215862	-23.7457	1.21722e-124	3.11548e-122
VIBHAR_RS27480			hypothetical protein, pseudo, internal stop	139.487	-1.61525	0.206499	-7.82206	5.19653e-15	1.60247e-13
VIBHAR_RS27910			hypothetical protein	338.288	-1.13202	0.175641	-6.4451	1.15521e-10	2.81596e-09
VIBHAR_RS28045			hypothetical protein, pseudo, frameshifted	64.7067	-1.01011	0.26568	-3.80196	0.000143557	0.00174969
VIBHAR_RS28315			hypothetical protein, pseudo, internal stop	71.3371	-1.21594	0.279333	-4.35302	1.34277e-05	0.000217272
VIBHAR_RS28360			GlyGly-CTERM sorting domain-containing protein	207.882	-2.25756	0.18933	-11.924	8.87604e-33	4.73296e-31
VIBHAR_RS28405			cytochrome bd-I oxidase subunit CydX	79.7124	-1.45418	0.239508	-6.07152	1.26709e-09	2.82009e-08
VIBHAR_RS28630			IS5/IS1182 family transposase	26.218	-1.14371	0.342729	-3.33707	0.000846677	0.00851501
VIBHAR_RS29180			YceK/YidQ family lipoprotein	43.198	-1.01366	0.291864	-3.47305	0.000514576	0.00558076
VIBHAR_RS29370			hypothetical protein	259.169	-3.4465	0.212005	-16.2567	2.00135e-59	1.76636e-57
VIBHAR_RS29375			hypothetical protein	571.33	-5.1835	0.207643	-24.9635	1.52454e-137	4.87758e-135
VIBHAR_RS29380			hypothetical protein	1018.98	-5.21295	0.166071	-31.3899	2.78154e-216	1.42387e-213
VIBHAR_RS29385			hypothetical protein	676.41	-4.75229	0.231857	-20.4966	2.30943e-93	3.94065e-91
VIBHAR_RS29420			hypothetical protein	91.8478	-1.18132	0.216165	-5.46489	4.63198e-08	8.88056e-07
VIBHAR_RS29455			hypothetical protein	107.657	-1.11187	0.268202	-4.14565	3.3885e-05	0.000490236
VIBHAR_RS29950			hypothetical protein	58.5829	-2.13005	0.426474	-4.99457	5.89664e-07	1.00282e-05

## Sheet: LuxT-Repressed Genes
GeneID	Gene Name	Behavior	Description	Base Mean	log2(FC)	StdErr	Wald-Stats	P-value	P-adj
VIBHAR_RS00205			acetylornithine deacetylase	1863	1.32285	0.378958	3.49077	0.000481637	0.00481539
VIBHAR_RS00330			glutathione-regulated potassium-efflux system ancillary protein KefG	915.43	1.1238	0.203235	5.52956	3.21029e-08	7.77901e-07
VIBHAR_RS00355			phosphoribulokinase	755.54	1.00302	0.202487	4.95349	7.28948e-07	1.4517e-05
VIBHAR_RS00365			DUF1338 domain-containing protein	194.136	1.24663	0.228704	5.45084	5.01338e-08	1.17433e-06
VIBHAR_RS00370	astD		N-succinylglutamate 5-semialdehyde dehydrogenase	704.473	1.27408	0.221877	5.74229	9.34039e-09	2.39299e-07
VIBHAR_RS00375	astA		arginine N-succinyltransferase	364.256	1.29194	0.250617	5.15503	2.53586e-07	5.44712e-06
VIBHAR_RS00680			hypothetical protein	8326.34	1.07773	0.135766	7.93815	2.05219e-15	6.52493e-14
VIBHAR_RS00770			MarC family protein	1157.75	1.05312	0.14572	7.22706	4.93566e-13	1.41149e-11
VIBHAR_RS00805			3-phenylpropionate MFS transporter	494.217	1.06244	0.279918	3.79554	0.000147324	0.00175895
VIBHAR_RS01240			Si-specific NAD(P)(+) transhydrogenase	5117.72	1.25297	0.188423	6.64979	2.93513e-11	9.68989e-10
VIBHAR_RS02130			hypothetical protein	234.168	1.48647	0.286948	5.18028	2.21548e-07	4.84354e-06
VIBHAR_RS02155	fadA		acetyl-CoA C-acyltransferase FadA	166.719	1.38211	0.324218	4.26289	2.01796e-05	0.00031117
VIBHAR_RS02160	fadB		fatty acid oxidation complex subunit alpha FadB	478.553	1.03668	0.14468	7.16532	7.76079e-13	2.18283e-11
VIBHAR_RS02715			GGDEF domain-containing protein	295.208	1.08528	0.151112	7.18192	6.87389e-13	1.94406e-11
VIBHAR_RS02970			MotA/TolQ/ExbB proton channel family protein	583.045	1.10392	0.257243	4.29137	1.77571e-05	0.000278176
VIBHAR_RS03010			hypothetical protein	554.084	1.75928	0.161428	10.8983	1.17485e-27	5.41808e-26
VIBHAR_RS03670			DUF1107 domain-containing protein	48.774	1.50003	0.298602	5.02353	5.07313e-07	8.68539e-06
VIBHAR_RS03915			GGDEF domain-containing protein	1962.29	1.48038	0.131247	11.2794	1.65958e-29	7.9396e-28
VIBHAR_RS03920	swrZ		GntR family transcriptional regulator	4228.1	4.69116	0.13622	34.438	6.7986e-260	1.16007e-256
VIBHAR_RS03945			mannitol-1-phosphate 5-dehydrogenase	295.846	1.59659	0.408181	3.91148	9.17332e-05	0.00116598
VIBHAR_RS03950			PTS mannitol transporter subunit IICBA	1107.96	1.54862	0.377423	4.10315	4.07565e-05	0.000571171
VIBHAR_RS03965			SIMPL domain-containing protein	549.216	1.08725	0.287246	3.78508	0.000153661	0.00180396
VIBHAR_RS04325			carbamoyl-phosphate synthase small subunit	2834.45	1.82346	0.11643	15.6614	2.77551e-55	2.25521e-53
VIBHAR_RS04330	carB		carbamoyl-phosphate synthase large subunit	10103.3	1.74002	0.142883	12.1779	4.07516e-34	2.24309e-32
VIBHAR_RS04485			DUF3545 domain-containing protein	159.337	1.24936	0.312603	3.99665	6.4244e-05	0.000854098
VIBHAR_RS04915	ppk2		polyphosphate kinase 2	612.582	1.31866	0.365243	3.61036	0.000305775	0.00330573
VIBHAR_RS04920			copper homeostasis protein CutC	1934.63	1.75387	0.384481	4.56166	5.07514e-06	8.79036e-05
VIBHAR_RS05705	treC		alpha,alpha-phosphotrehalase	14795.5	1.95819	0.543087	3.60567	0.000311349	0.00335861
VIBHAR_RS06005			chitoporin	1138.42	1.83965	0.335682	5.48034	4.24515e-08	1.01863e-06
VIBHAR_RS06070	cheV	chemotaxis	chemotaxis protein CheV	2430.42	1.98598	0.138333	14.3565	9.70045e-47	6.80227e-45
VIBHAR_RS06075	cheR	chemotaxis	chemotaxis protein CheR	1436.3	1.43699	0.14874	9.66107	4.41214e-22	1.69817e-20
VIBHAR_RS06395			succinate dehydrogenase cytochrome b556 subunit	16883.5	1.19911	0.31376	3.82176	0.000132504	0.00160144
VIBHAR_RS06935			IS66 family transposase	115.138	1.03785	0.281876	3.68193	0.000231471	0.00258774
VIBHAR_RS07295			histidine/lysine/arginine/ornithine ABC transporter ATP-binding protein HisP	159.835	1.35147	0.196312	6.8843	5.80735e-12	1.54832e-10
VIBHAR_RS07300			ABC transporter substrate-binding protein	752.749	1.3581	0.145877	9.30993	1.27912e-20	4.77943e-19
VIBHAR_RS07305			histidine/lysine/arginine/ornithine ABC transporter permease HisQ	323.388	1.14274	0.175728	6.5029	7.87859e-11	1.95779e-09
VIBHAR_RS07310			amino acid ABC transporter permease	529.237	1.52569	0.190781	7.99708	1.27401e-15	5.54589e-14
VIBHAR_RS07365			ATP-dependent Clp protease adaptor ClpS	478.489	1.45393	0.417484	3.48261	0.000496554	0.00494443
VIBHAR_RS07415			glycogen synthase GlgA	1087.42	1.5482	0.23375	6.62331	3.51252e-11	1.13715e-09
VIBHAR_RS08925			DNA-binding response regulator	310.154	1.05593	0.161602	6.53415	6.39725e-11	1.62117e-09
VIBHAR_RS08945			L-serine ammonia-lyase	42510.2	1.17225	0.227366	5.1558	2.52546e-07	5.44712e-06
VIBHAR_RS08950			septum formation initiator	17310.3	1.27131	0.261032	4.87035	1.11402e-06	2.16596e-05
VIBHAR_RS09115			restriction endonuclease	1328.86	2.02008	0.129617	15.585	9.20869e-55	7.36551e-53
VIBHAR_RS09400			hypothetical protein	727.915	1.891	0.30996	6.1008	1.0554e-09	2.98362e-08
VIBHAR_RS09420			transposase	14.3554	1.72139	0.520754	3.30557	0.000947848	0.00852167
VIBHAR_RS09515			GGDEF domain-containing protein , diguanylate cyclase	203.752	1.98631	0.18458	10.7612	5.24653e-27	2.37673e-25
VIBHAR_RS09520			hypothetical protein	3239.97	1.25356	0.217672	5.75893	8.46465e-09	2.17998e-07
VIBHAR_RS09715	hutH		histidine ammonia-lyase	413.88	1.78613	0.302479	5.90496	3.52735e-09	9.48144e-08
VIBHAR_RS09720			urocanate hydratase	469.652	1.55386	0.315164	4.93032	8.20941e-07	1.62437e-05
VIBHAR_RS09725			formimidoylglutamase	157.515	1.66911	0.324071	5.15045	2.5986e-07	5.55761e-06
VIBHAR_RS09730			imidazolonepropionase	367.387	1.64872	0.319745	5.15634	2.51818e-07	5.44712e-06
VIBHAR_RS10185			peptidase M66, pseudo	42.4176	1.13656	0.344812	3.29616	0.000980159	0.00871911
VIBHAR_RS10195			peptidase M20	198.365	1.07847	0.290565	3.71165	0.000205915	0.00233228
VIBHAR_RS10200			IS630 family transposase	40.7845	1.71502	0.304732	5.62797	1.82344e-08	3.67488e-07
VIBHAR_RS10205			TetR/AcrR family transcriptional regulator	238.306	1.82514	0.185498	9.83914	7.63635e-23	2.98401e-21
VIBHAR_RS10210	hppD		4-hydroxyphenylpyruvate dioxygenase	151.339	1.89655	0.29097	6.51801	7.1247e-11	2.26106e-09
VIBHAR_RS10215			homogentisate 1,2-dioxygenase	34.7318	1.29674	0.396263	3.27241	0.00106635	0.00936671
VIBHAR_RS10225	maiA		maleylacetoacetate isomerase	43.7088	1.51374	0.399396	3.79008	0.0001506	0.00178078
VIBHAR_RS10555			hypothetical protein	260.076	1.26136	0.237678	5.30701	1.11438e-07	2.49166e-06
VIBHAR_RS10645			potassium transporter KefA	146.247	1.3388	0.195287	6.85558	7.10241e-12	1.88379e-10
VIBHAR_RS10650			ATPase AAA, ATP binding protein	407.871	1.98603	0.142387	13.9481	3.23079e-44	2.1761e-42
VIBHAR_RS10685			molecular chaperone	164.192	1.36137	0.418311	3.25444	0.00113615	0.00987408
VIBHAR_RS10715			transposase	65.4866	1.30826	0.365748	3.57694	0.000347639	0.00369338
VIBHAR_RS10890			hypothetical protein	78.905	1.32111	0.265104	4.98334	6.24955e-07	1.2599e-05
VIBHAR_RS10895			SIR2 family protein	9882.47	1.90683	0.219527	8.6861	3.75095e-18	1.33341e-16
VIBHAR_RS11125			methyl-accepting chemotaxis protein	867.092	1.0791	0.203414	5.30497	1.12691e-07	2.50826e-06
VIBHAR_RS11190			GGDEF domain-containing protein	708.482	1.09403	0.176839	6.18659	6.14783e-10	1.77889e-08
VIBHAR_RS11405			two-component system response regulator, CitB family	104.718	1.13394	0.206286	5.49693	3.86449e-08	7.46503e-07
VIBHAR_RS11410			sensor histidine kinase CitA	204.682	1.36199	0.26713	5.09862	3.42134e-07	7.19213e-06
VIBHAR_RS12005			C4-dicarboxylate ABC transporter substrate-binding protein, pseudo, frameshifted	83.8433	1.24068	0.318217	3.89886	9.66453e-05	0.00121897
VIBHAR_RS12020			polyketide cyclase	29.0255	1.58302	0.320076	4.94575	7.58524e-07	1.25254e-05
VIBHAR_RS12025			polyketide cyclase	41.3085	1.48731	0.28758	5.17181	2.31837e-07	4.14955e-06
VIBHAR_RS12030			sodium transporter	222.428	1.58945	0.270806	5.86934	4.37525e-09	1.1509e-07
VIBHAR_RS12355			acyl-CoA dehydrogenase	1583.44	1.27144	0.254938	4.98726	6.12425e-07	1.24484e-05
VIBHAR_RS12360			TetR/AcrR family transcriptional regulator	1102.29	1.61816	0.284407	5.6896	1.27338e-08	3.1958e-07
VIBHAR_RS12505			META domain-containing protein	7502.41	1.57148	0.119256	13.1774	1.18469e-39	7.30657e-38
VIBHAR_RS13075			DNA-binding response regulator	2309.92	1.75029	0.149821	11.6825	1.5664e-31	8.01839e-30
VIBHAR_RS13080			sensor histidine kinase	1620.41	1.6924	0.119065	14.2141	7.49399e-46	5.18402e-44
VIBHAR_RS13280			class I SAM-dependent methyltransferase	326.105	1.17851	0.278855	4.22626	2.3761e-05	0.000359632
VIBHAR_RS13510			patatin family protein	245.223	1.01354	0.158577	6.39148	1.64289e-10	3.94833e-09
VIBHAR_RS13540			hypothetical protein	2454.98	2.4941	0.135963	18.344	3.68576e-75	4.10161e-73
VIBHAR_RS13720			ABC transporter permease	151.611	1.03412	0.256927	4.02493	5.69912e-05	0.000774419
VIBHAR_RS13760			oligopeptide ABC transporter permease OppC	1256.32	1.25055	0.261735	4.77791	1.77126e-06	3.31286e-05
VIBHAR_RS13765			oligopeptide ABC transporter permease OppB	1537.9	1.35732	0.236604	5.73668	9.65491e-09	2.46075e-07
VIBHAR_RS13770			peptide ABC transporter substrate-binding protein	4069.19	1.28554	0.232471	5.52989	3.20432e-08	7.77901e-07
VIBHAR_RS14025			GGDEF domain-containing protein	1527.22	1.60619	0.160592	10.0017	1.49807e-23	6.18436e-22
VIBHAR_RS14030			hypothetical protein	538.67	1.80691	0.145394	12.4277	1.84903e-35	1.04013e-33
VIBHAR_RS14035			alpha/beta hydrolase	1963.84	1.82328	0.135961	13.4103	5.25952e-41	3.32389e-39
VIBHAR_RS14040			hypothetical protein	494.934	1.57266	0.237064	6.63391	3.26908e-11	1.07204e-09
VIBHAR_RS14045			hypothetical protein	580.018	1.49356	0.149872	9.96561	2.15556e-23	8.75737e-22
VIBHAR_RS14200	fadH		NADPH-dependent 2,4-dienoyl-CoA reductase	607.479	1.42093	0.290597	4.8897	1.0099e-06	1.97915e-05
VIBHAR_RS14970	fadE		acyl-CoA dehydrogenase	335.58	1.02907	0.25556	4.02673	5.65576e-05	0.000770656
VIBHAR_RS15710			AMP-dependent synthetase	1063.56	1.25533	0.211604	5.93246	2.98424e-09	8.15526e-08
VIBHAR_RS16870			chemotaxis protein, pseudo, internal stop	436.745	1.57511	0.157153	10.0227	1.21095e-23	5.03974e-22
VIBHAR_RS16955			chitooligosaccharide deacetylase	276.927	1.13452	0.287486	3.94633	7.93575e-05	0.00102188
VIBHAR_RS17055	arcA		arginine deiminase	1495.69	1.75405	0.133158	13.1727	1.25943e-39	7.67502e-38
VIBHAR_RS17285			MSHA biogenesis protein MshA	740.363	1.19534	0.291156	4.10549	4.03456e-05	0.000567028
VIBHAR_RS17945			1,4-alpha-glucan branching protein GlgB	3391.41	1.1221	0.11074	10.1328	3.95286e-24	1.65858e-22
VIBHAR_RS18140			MFS transporter	4603.56	1.23366	0.135609	9.09718	9.27058e-20	3.43885e-18
VIBHAR_RS18540			hypothetical protein	2591.84	1.2906	0.376064	3.43186	0.000599446	0.00572558
VIBHAR_RS18555			LysR family transcriptional regulator	410.679	1.17022	0.162507	7.20106	5.97464e-13	1.69912e-11
VIBHAR_RS18560			hypothetical protein	553.394	1.90326	0.168374	11.3038	1.25698e-29	6.12809e-28
VIBHAR_RS18580			sensor histidine kinase	132.027	1.03753	0.233904	4.4357	9.17746e-06	0.000152513
VIBHAR_RS19000			S9 family peptidase	1804.49	1.25495	0.281382	4.45996	8.19753e-06	0.000137623
VIBHAR_RS19005			ABC transporter ATP-binding protein	1148.31	1.09341	0.262805	4.16053	3.17505e-05	0.000464824
VIBHAR_RS19010			hypothetical protein	417.881	1.08684	0.273866	3.96853	7.23176e-05	0.000948614
VIBHAR_RS19775			RNA polymerase sigma factor SigZ	274.327	1.40716	0.37324	3.77012	0.000163167	0.00190646
VIBHAR_RS20000			cytosine permease	619.255	1.07705	0.137459	7.83542	4.67296e-15	1.44975e-13
VIBHAR_RS20200		nitrate reduction	beta-ketoacyl-ACP reductase	98.8159	1.40513	0.213612	6.57793	4.7704e-11	1.21491e-09
VIBHAR_RS20205		nitrate reduction	acetyl-CoA C-acetyltransferase	96.3417	1.09171	0.243784	4.47821	7.52726e-06	0.000112012
VIBHAR_RS20210		nitrate reduction	phasin family protein	543.801	2.13565	0.257662	8.2886	1.14591e-16	5.36832e-15
VIBHAR_RS20215		nitrate reduction	class I poly(R)-hydroxyalkanoic acid synthase	307.463	1.6788	0.203524	8.24865	1.60189e-16	7.36422e-15
VIBHAR_RS20235		nitrate reduction	cytochrome c	414.237	1.76606	0.17317	10.1984	2.01511e-24	8.59613e-23
VIBHAR_RS20240		nitrate reduction	nitrate reductase	193.152	1.87165	0.223431	8.37687	5.43544e-17	1.85493e-15
VIBHAR_RS20245		nitrate reduction	periplasmic nitrate reductase subunit alpha,	2384.86	1.94093	0.133638	14.5238	8.56222e-48	6.17324e-46
VIBHAR_RS20250	napD	nitrate reduction	chaperone napD	258.012	1.95984	0.197438	9.92636	3.19723e-23	1.27864e-21
VIBHAR_RS20255	napF	nitrate reduction	ferredoxin-type protein NapF	337.05	2.05875	0.195672	10.5214	6.88258e-26	3.06364e-24
VIBHAR_RS20380			methyl-accepting chemotaxis protein	428.846	1.1722	0.214871	5.45538	4.88683e-08	1.15016e-06
VIBHAR_RS20440			phenylalanine 4-monooxygenase	89.4131	1.821	0.286029	6.36649	1.93397e-10	5.90883e-09
VIBHAR_RS20445			4a-hydroxytetrahydrobiopterin dehydratase	83.7381	1.72927	0.409861	4.21916	2.45217e-05	0.000366633
VIBHAR_RS20450			alkaline phosphatase	206.373	1.51519	0.227535	6.65916	2.75402e-11	9.15339e-10
VIBHAR_RS20525			polymer-forming cytoskeletal family protein, pseudo, frameshifted	386.459	1.01014	0.145121	6.9607	3.38595e-12	9.17073e-11
VIBHAR_RS20530			arginase	233.171	1.6653	0.162161	10.2694	9.67668e-25	4.1626e-23
VIBHAR_RS20835		curli fibers	hypothetical protein	1796.77	2.76304	0.151052	18.292	9.59079e-75	1.04458e-72
VIBHAR_RS20840		curli fibers	DUF4810 domain-containing protein	1242.9	2.6171	0.153332	17.0682	2.56057e-65	2.52069e-63
VIBHAR_RS20845		curli fibers	hypothetical protein	1246.13	2.71966	0.126821	21.4448	5.10411e-102	9.3314e-100
VIBHAR_RS20850	csgG	curli fibers	curli production assembly protein CsgG	3743.68	2.79148	0.120846	23.0996	4.67743e-118	1.04103e-115
VIBHAR_RS21645			transcriptional regulator	137.928	1.37084	0.210468	6.51329	7.35209e-11	1.84487e-09
VIBHAR_RS21650			membrane protein	91.3776	1.22445	0.217671	5.62524	1.85254e-08	3.71888e-07
VIBHAR_RS21655			transporter	56.5234	1.16444	0.286955	4.05793	4.95102e-05	0.000678387
VIBHAR_RS21895			hypothetical protein	1657.8	1.01588	0.229694	4.42276	9.74472e-06	0.000161395
VIBHAR_RS21905			hypothetical protein	1342.51	1.39184	0.215566	6.45667	1.07035e-10	3.35354e-09
VIBHAR_RS21910			hypothetical protein	166.931	1.04785	0.195289	5.36566	8.06548e-08	1.51791e-06
VIBHAR_RS22000			TonB-dependent hemoglobin/transferrin/lactoferrin family receptor	28836.8	1.26873	0.204975	6.18972	6.02719e-10	1.7543e-08
VIBHAR_RS22005			IS4 family transposase, pseudo, frameshifted	66.7805	1.20873	0.368945	3.27619	0.00105219	0.00927552
VIBHAR_RS22630			haloacid dehalogenase	324.239	1.31334	0.352338	3.7275	0.00019339	0.00222784
VIBHAR_RS22660	glgC		glucose-1-phosphate adenylyltransferase	2106.53	1.59264	0.228489	6.9703	3.16258e-12	1.11919e-10
VIBHAR_RS22705			EAL domain-containing protein	563.157	1.48073	0.173377	8.54052	1.33615e-17	4.68476e-16
VIBHAR_RS22735			PTS fructose transporter subunit IIBC	4616.7	1.85626	0.559899	3.31535	0.00091527	0.00829137
VIBHAR_RS22770	gcvT		glycine cleavage system aminomethyltransferase T	5693.59	1.07018	0.288363	3.71124	0.00020625	0.00233228
VIBHAR_RS22785	gcvH		glycine cleavage system protein H	26331.5	1.03477	0.162696	6.36017	2.01525e-10	6.11914e-09
VIBHAR_RS23070			metal-dependent hydrolase	150.439	1.55795	0.436661	3.56788	0.000359881	0.0037907
VIBHAR_RS23220			DUF2913 domain-containing protein	3843.21	1.05246	0.233485	4.50762	6.55575e-06	0.000110817
VIBHAR_RS23270			HAD family phosphatase	1574.89	1.03561	0.281459	3.67945	0.000233742	0.00260131
VIBHAR_RS23295			MFS transporter	128.318	1.0018	0.201485	4.97205	6.62491e-07	1.11508e-05
VIBHAR_RS23515			NUDIX domain-containing protein, pseudo, missing start	33.7086	1.41435	0.370598	3.81639	0.000135416	0.00163262
VIBHAR_RS23565			DUF2804 domain-containing protein	256.352	1.4838	0.249289	5.95214	2.64656e-09	7.27287e-08
VIBHAR_RS23640			choline ABC transporter substrate-binding protein	108.672	1.06458	0.234796	4.53406	5.78611e-06	8.76304e-05
VIBHAR_RS23970			hypothetical protein	612.139	1.35021	0.31998	4.21966	2.44674e-05	0.000366633
VIBHAR_RS24255			hypothetical protein, pseudo, internal stop	756.553	1.64668	0.395097	4.16778	3.0758e-05	0.00045299
VIBHAR_RS24260			transporter	903.996	1.22168	0.319012	3.82956	0.000128374	0.00155534
VIBHAR_RS24360			sugar kinase	76.898	1.67035	0.310752	5.3752	7.64958e-08	1.74484e-06
VIBHAR_RS24365			sodium:proline symporter	157.594	1.18143	0.178109	6.63319	3.28501e-11	8.45022e-10
VIBHAR_RS24450			homoserine/homoserine lactone efflux protein	383.825	1.42102	0.255536	5.56093	2.68341e-08	6.59985e-07
VIBHAR_RS24535			universal stress protein A	2753.64	1.14181	0.344598	3.31346	0.000921499	0.00831717
VIBHAR_RS24820			DUF1800 domain-containing protein	34.2633	1.35666	0.324262	4.18385	2.86617e-05	0.000392297
VIBHAR_RS24825			DUF1501 domain-containing protein	418.824	1.5335	0.200975	7.63027	2.34261e-14	9.00257e-13
VIBHAR_RS25260			copper resistance protein NlpE	3428.46	1.07295	0.250806	4.27799	1.88585e-05	0.000292634
VIBHAR_RS25625			N-acetyltransferase	459.029	1.24572	0.262331	4.74866	2.04769e-06	3.74445e-05
VIBHAR_RS25850	tnaA		cysteine desulfhydrase	667.393	1.6142	0.287245	5.61961	1.9139e-08	4.7309e-07
VIBHAR_RS25880			C4-dicarboxylate ABC transporter substrate-binding protein	161.982	1.13924	0.266231	4.27915	1.8761e-05	0.000292042
VIBHAR_RS26430			HAD family hydrolase	24.468	1.80831	0.439095	4.11826	3.81744e-05	0.000541153
VIBHAR_RS27275			XRE family transcriptional regulator, pseudo, missing start	38.7025	1.42975	0.40832	3.50154	0.000462577	0.00467231
VIBHAR_RS28475			DUF3265 domain-containing protein	25.4526	1.64676	0.398654	4.1308	3.615e-05	0.00051843
VIBHAR_RS28660			hypothetical protein, pseudo, missing start	46.2061	1.00992	0.27746	3.63987	0.000272772	0.00312376
VIBHAR_RS28950			acyl-CoA thioesterase, pseudo, missing start	167.97	1.1356	0.243127	4.67082	3.00002e-06	5.36621e-05
VIBHAR_RS28955			YqaE/Pmp3 family membrane protein	449.568	1.17857	0.189544	6.21792	5.03787e-10	1.17222e-08
VIBHAR_RS28980		nitrate reduction	TIGR02808 family protein	21.0797	1.67214	0.422495	3.95778	7.56509e-05	0.000981865
VIBHAR_RS29365	ribA		GTP cyclohydrolase II, pseudo, internal stop	128.981	1.15947	0.329663	3.51714	0.000436225	0.00444263
VIBHAR_RS29790			YnhF family membrane protein	35.6666	1.19791	0.361448	3.31421	0.00091902	0.00831004
VIBHAR_RS29895			hypothetical protein	1330.6	1.06072	0.249207	4.2564	2.07748e-05	0.000319348
